# Supplementary material for: Fast near-whole–brain imaging in adult Drosophila during responses to stimuli and behavior
Source: PLoS Biol. 2019 Feb 15;17(2):e2006732. doi: 10.1371/journal.pbio.2006732 (PMC6395010; doi:10.1371/journal.pbio.2006732)
Supplement: S1 Data — (XLSX) [file pbio.2006732.s037.xlsx]

## Sheet: Figure S2
20x NA=1.0	Distance to focal plane (µm)	Lateral FWHM (µm)	Axial FWHM (µm)		40x NA=0.8	Distance to focal plane (µm)	Lateral FWHM (µm)	Axial FWHM (µm)
	99	11.5156	29.2119			88.5	6.96883	20.0351
	99	11.5156	29.2119			85.5	6.93679	20.9045
	105	9.92706	31.125			36	2.8726	6.86358
	72	9.39879	NaN			40.5	3.79565	9.13446
	51	6.4445	16.341			46.5	4.13528	11.0993
	57	6.81006	18.9313			30	2.58328	6.34453
	57	7.48792	20.5233			9	2.09726	4.09497
	42	6.33918	13.8884			15	2.30067	5.34472
	27	6.12665	11.7624			13.5	2.07327	5.40003
	12	3.71052	7.89202			28.5	3.19353	7.65879
	3	3.42223	6.70049			25.5	2.34211	4.96841
	9	4.22766	7.0602			25.5	2.34211	4.96811
	0	3.60596	7.03173			64.5	6.35386	18.655
						36	4.23772	13.6461

## Sheet: Figure S7
Odor									Light
		Fly 1	Fly 2	Fly 3	Fly 4	Fly 5	Median				Fly 1	Fly 2	Fly 3	Fly 4	Fly 5	Median
	OL	0.016587	0.0254392	0.00415991	0.00113794	0.00275734	0.00415991			OL	0.141219	0.0747636	0.0718159	0.121795	0.089821	0.089821
	VLNP	0.0395223	0.137035	0.0396133	0.0577728	0.0159026	0.0396133			VLNP	0.0583272	0.026775	0.0200063	0.12649	0.0199122	0.026775
	VMNP	0.0296012	0.0662246	0.024289	0.0376217	0.020535	0.0296012			VMNP	0.053979	0.0208701	0.0225308	0.169635	0.0232723	0.0232723
	AL	0.103642	0.240994	NaN	0.199732	0.0742044	0.1517			AL	0.0504868	0.0221575	NaN	0.0958001	0.0121492	0.0363221
	MB	0.146918	0.386159	0.171886	0.249958	0.139323	0.171886			MB	0.0792418	0.0493479	0.0131696	0.150469	0.0242107	0.0493479
	LH	0.194221	0.556113	0.258163	0.171104	0.143234	0.194221			LH	0.0633879	0.0376775	0.016029	0.0867494	0.0200635	0.0376775
	SNP	0.183781	0.21697	0.130351	0.131319	0.0728531	0.131319			SNP	0.0892492	0.0280357	0.0253001	0.0770785	0.022008	0.0280357
	CX	0.121834	0.180677	0.0946969	0.33207	0.0454688	0.121834			CX	0.0822611	0.0121873	0.0125036	0.281735	0.0134419	0.0134419
	LX	0.0805041	0.192483	0.0543129	0.134503	0.0537776	0.0805041			LX	0.0432819	0.0201266	-0.000815462	0.118881	0.0122528	0.0201266
	INP	0.0889356	0.220862	0.092582	0.144595	0.0523068	0.092582			INP	0.071883	0.0298319	0.0187831	0.167843	0.0216519	0.0298319
	PENP	0.0207057	0.0876033	0.0119358	0.0187447	0.00614118	0.0187447			PENP	0.0206048	0.0128216	0.00580433	0.0630508	0.00840737	0.0128216
	GNG	-0.00699019	0.0534013	0.0137488	0.00371435	0.00351079	0.00371435			GNG	-0.0206422	0.00526237	0.011347	0.00992513	0.0116549	0.00992513

## Sheet: Figure S8
Walk									Groom
		Fly 1	Fly 2	Fly 3	Fly 4	Fly 5	Median				Fly 1	Fly 2	Fly 3	Fly 4	Median
	OL	0.0110659	0.0287745	0.00762543	0.0118502	0.0698513	0.0118502			OL	-0.0197017	0.0017737	-0.00158307	0.00485461	9.53125e-05
	VLNP	0.00463206	0.0231496	0.00860388	0.0198165	0.0529618	0.0198165			VLNP	-0.0294532	0.0068174	-0.00243068	-0.00486153	-0.00364611
	VMNP	0.0291535	0.0496929	0.0125221	0.045294	0.0954888	0.045294			VMNP	-0.0211599	0.00564549	-0.0104697	0.011731	-0.00241211
	AL	0.021242	0.0334233	0.0104858	0.0270168	0.0591857	0.0270168			AL	-0.025417	0.00193701	-0.00432888	0.0154337	-0.00119594
	MB	0.0338757	0.0176728	0.00646359	0.0160253	0.0347811	0.0176728			MB	-0.0270263	0.00180694	-0.00120133	0.00702813	0.000302805
	LH	0.0320894	0.0123881	0.00715706	0.0110248	0.0373503	0.0123881			LH	-0.0240907	0.00329992	-0.00630681	0.0114008	-0.00150345
	SNP	0.0274368	0.0169857	0.00742791	0.0143952	0.0337094	0.0169857			SNP	-0.0249221	0.00234107	-0.00547045	0.00185086	-0.0018098
	CX	0.0231753	0.0427213	0.0127228	0.0280181	0.0452302	0.0280181			CX	-0.0254445	-0.000447655	-0.0128686	-0.0107431	-0.0118058
	LX	0.0220629	0.0385331	0.0120648	0.030648	0.0712599	0.030648			LX	-0.0268136	0.00252535	-0.00682532	0.00869554	-0.00214998
	INP	0.0236346	0.0329243	0.0102856	0.0221983	0.0514081	0.0236346			INP	-0.0315525	0.00144813	-0.00733984	-0.000158799	-0.00374932
	PENP	0.030687	0.0431541	0.0117358	0.042003	0.0838125	0.042003			PENP	-0.0165016	0.00963195	-0.00900464	0.0234378	0.000313654
	GNG	0.0372203	0.0306623	0.00709755	0.0523522	0.0333844	0.0333844			GNG	-0.00499691	0.00603297	-0.00566596	0.0063184	0.000518029

## Sheet: Figure S22
GCaMP6									ArcLight
		Fly 1	Fly 2	Fly 3	Fly 4	Fly 5	Median				Fly 1	Fly 2	Fly 3	Fly 4	Fly 5	Fly 6	Median
	OL	69	40	74	7	71	69			OL	11	6	18	16	8	6	9.5
	VLNP	4	5	11	0	3	4			VLNP	0	1	1	1	2	1	1
	VMNP	0	5	7	3	5	5			VMNP	1	1	1	1	0	0	1
	AL	6	8	15	0	11	8			AL	5	7	13	7	7	6	7
	MB	12	16	18	11	19	16			MB	18	20	25	22	0	17	19
	LH	6	10	12	9	9	9			LH	4	7	9	10	4	6	6.5
	SNP	20	11	15	12	7	12			SNP	3	1	7	0	1	2	1.5
	CX	10	11	12	8	15	11			CX	4	7	2	6	3	4	4
	LX	3	2	0	4	1	2			LX	0	4	0	0	0	1	0
	INP	0	0	7	0	0	0			INP	1	1	0	1	2	0	1
	PENP	3	11	7	4	3	4			PENP	0	0	1	0	0	1	0
	GNG	5	18	2	0	0	2			GNG	0	0	0	0	1	0	0

## Sheet: Figure S14C
Fly 1	0.315272	0.284085	0.290493	0.190802	0.175285	0.0503861	0.188588	0.166128	0.0370328	0.0115878	0.0269995	0.148719	0.161783	0.0528074	0.0201318	0.0443557
Fly 2	0.549402	0.639366	0.638771	0.57035	0.663263	0.607401	0.605536	0.507528	0.546678	0.529869	0.474769	0.39562	0.182942	0.642663	0.58031	0.617945	0.568801	0.568878	0.616069	0.481951
Fly 3	0.514607	0.530917	0.475384	0.432356	0.344506	0.555043	0.488352	0.542107	0.533118	0.516024	0.56067	0.495604	0.583727	0.492495	0.0661145
Fly 4	0.63889	0.099864	0.645457	0.59696
Fly 5	0.0435876	0.0306952	0.117503	0.236141	0.114931

## Sheet: FigureS14B
Light	Fly1	Fly2	Fly3	FLy4	Fly5		Odor	Fly1	Fly2	Fly3	FLy4	Fly5
OL	46	11	38	25	21		OL	0	0	1	2	2
VLNP	0	0	0	1	0		VLNP	0	0	10	0	4
VMNP	1	1	4	2	0		VMNP	0	0	1	1	0
AL	0	0	1	0	0		AL	4	0	16	5	6
MB	2	0	1	2	0		MB	10	13	18	19	9
LH	2	1	1	1	0		LH	5	7	10	9	3
SNP	2	1	2	0	1		SNP	2	5	13	8	2
CX	1	0	0	1	1		CX	0	1	7	6	5
LX	0	1	0	0	0		LX	1	4	0	1	2
INP	0	0	1	1	0		INP	0	0	7	0	0
PENP	0	2	0	0	0		PENP	1	2	7	0	2
GNG	0	2	0	0	2		GNG	0	1	2	1	9

## Sheet: Figure S23
Light	Fly1	Fly2	Fly3	FLy4	Fly5	Fly6		Odor	Fly1	Fly2	Fly3	FLy4	Fly5	Fly6
OL	1	2	1	4	3	5		OL	0	0	4	4	0	0
VLNP	0	0	0	0	0	0		VLNP	0	0	0	0	0	0
VMNP	0	0	3	0	1	0		VMNP	0	1	1	1	0	0
AL	0	0	0	0	0	0		AL	0	0	5	5	0	2
MB	0	0	0	0	0	0		MB	6	0	1	1	1	6
LH	0	0	0	0	0	0		LH	0	0	2	2	1	4
SNP	0	0	0	0	0	0		SNP	0	0	18	18	0	0
CX	0	0	0	0	0	0		CX	0	0	6	6	0	0
LX	0	0	0	0	0	0		LX	0	0	1	1	0	0
INP	0	0	0	0	0	0		INP	0	0	0	0	0	0
PENP	0	0	0	0	0	0		PENP	1	1	0	0	0	0
GNG	1	4	0	0	0	0		GNG	1	2	1	1	0	0
